# Supplementary material for: Synaptic coupling of inner ear sensory cells is controlled by brevican-based extracellular matrix baskets resembling perineuronal nets
Source: BMC Biol. 2018 Sep 26;16:99. doi: 10.1186/s12915-018-0566-8 (PMC6156866; doi:10.1186/s12915-018-0566-8)
Supplement: Supplementary file 4 — A detailed list of number of samples, data analyses, and statistics [72]. (XLSX 13 kb) [file 12915_2018_566_MOESM4_ESM.xlsx]

## Sheet: Tabelle1
whole-mount/IHC analysis
Figure	parameter	# whole-mounts	# IHCs	# animals	# cochleae	mean ± SD or median [25%,75%]	stastical test (α = 0.05)	p-value
		bcan+/+ / bcan-/-	bcan+/+ / bcan-/-	bcan+/+ / bcan-/-	bcan+/+ / bcan-/-	bcan+/+ / bcan-/-
Figure 5E	# of ribbon synapses apical	5/5	38/40	5/4	5/4	11.8 ± 1.1 / 11.4 ± 0.9	two-tailed t-test	0.524
	# of ribbon synapses midbasal	5/5	43/41	3/3	3/3	16.3 ± 0.7 / 16.1 ± 0.5	two-tailed t-test	0.62
Figure 7C	Ba-currents		17/15	2/2	4/4	-232 ± 43.6 pA / -229.5 ± 34 pA	two-tailed t-test	0.861
Figure 9B	number of PSD-95	4/8	47/23 stretches with 8 IHCs	2/1	4/2	115 [101,148] / 122 [112, 130]	Mann-Whitney rank sum test	0.409
Figure 9C	co-localization of PSD-95 and Cav1.3	4/8	47/23 stretches with 8 IHCs	2/1	4/2	83.5 ± 6.3 % / 77.1 ± 5 %	two-tailed t-test	0.0000581
in vivo analysis
Figure	parameter	# animals	# ears	mean ± SD or mean	stastical test (α = 0.05)	p-value
		bcan+/+ / bcan-/-	bcan+/+ / bcan-/-	bcan+/+ / bcan-/-
Figure 8A	ABR click thresholds	6/6	12/12	16.7 ± 3.3 dB SPL / 20.8 ± 3.6 dB SPL	two-tailed t-test	0.007
	ABR thresholds 11.3kHz	6/6	12/12	33.3 ± 6.8 dB SPL / 38.8 ± 6.8 dB SPL	two-tailed t-test	0.047
Figure 8C	growth functions of latency
	y-axis intercept of regression line wave I	6/6	12/12	1.4947µV / 1.5111µV	two-tailed correlation analysis according to [72]	0.3705
	y-axis intercept of regression line wave II	6/6	12/12	2.4086µV / 2.4609µV	two-tailed correlation analysis according to [72]	0.026
	y-axis intercept of regression line wave III	6/6	12/12	3.4251µV / 3.4811µV	two-tailed correlation analysis according to [72]	0.234
	y-axis intercept of regression line wave IV	6/6	12/12	4.3965µV / 4.4684µV	two-tailed correlation analysis according to [72]	0.1038
Figure 8D	DPOAE	7/6	13/12	23.3 ± 4.5 dB / 24.2 ± 2.1 dB	two-tailed t-test	0.537
